# Supplementary material for: Soil Microarthropod Communities Along Salt Marsh Transects of the Wadden Sea Are Predominantly Structured by Niche Differentiation
Source: Ecol Evol. 2026 Mar 20;16(3):e73245. doi: 10.1002/ece3.73245 (PMC13093831; doi:10.1002/ece3.73245)
Supplement: Supplementary file 1 — Table S1: List of all Collembola collected along the salt marsh transect (LSM, lower salt marsh; PZ, pioneer zone; USM, upper salt marsh). Table S2: List of all Oribatida collected along the salt marsh transect (LSM, lower salt marsh; PZ, pioneer zone; USM, upper salt marsh). Table S3: List of all Mesostigmata collected along the salt marsh transect (LSM, lower salt marsh; PZ, pioneer zone; USM, upper salt marsh). [file ECE3-16-e73245-s001.zip]

Archive with 6 entries (6 files):
- 005_Appendix Table 1 Collembola.docx
- 005_Appendix Table 1 Collembola.xlsx
- 006_Appendix Table 2 Oribatida.docx
- 006_Appendix Table 2 Oribatida.xlsx
- 007_ Appendix Table 3 Mesostigmata.docx
- 007_ Appendix Table 3 Mesostigmata.xlsx
