# Supplementary material for: Soil Microarthropod Communities Along Salt Marsh Transects of the Wadden Sea Are Predominantly Structured by Niche Differentiation
Source: Ecol Evol. 2026 Mar 20;16(3):e73245. doi: 10.1002/ece3.73245 (PMC13093831; doi:10.1002/ece3.73245)
Supplement: Supplementary file 1 — Table S1: List of all Collembola collected along the salt marsh transect (LSM, lower salt marsh; PZ, pioneer zone; USM, upper salt marsh). Table S2: List of all Oribatida collected along the salt marsh transect (LSM, lower salt marsh; PZ, pioneer zone; USM, upper salt marsh). Table S3: List of all Mesostigmata collected along the salt marsh transect (LSM, lower salt marsh; PZ, pioneer zone; USM, upper salt marsh). [file ECE3-16-e73245-s001.zip › 005_Appendix Table 1 Collembola.xlsx]

## Sheet: Tabelle1
Table 1. List of all Collembola collected along the salt marsh transect (USM = upper salt marsh, LSM = lower salt marsh, PZ = pioneer zone)
of the three islands (Norderney, Wangerooge, Spiekeroog)
Insel	Transekt	Anurida maritima	Archisotoma besselsi	Archisotoma megalops	Archisotoma sp.	Archisotoma theae	Ballistura schoetti	Cryptopygus thermiphilis	Entomobrya marginate	Frisea cliviseta	Frisea mirabilis	Frisea truncata	Folsomia sexoculata	Folsomia thalassophila	Halisotoma maritima	Hypogastrura manubrialis	Hypogastrura sahlbergi	Isotoma viridis	Isotomella minor	Lepidocyrtus lanuginosus	Mesaphorura sp.	Paratullbergia sp.	Parisotoma notabilis	Proisotoma admaritima	Pseudisotoma sensibilis	Sphaeridia pumilis	Stenaphorura denisi	Thalassaphorura debilis	Thalassaphorura halophila	Willemia sp.	Xenylla acauda	Xenylla tullbergi
Norderney	LSM	0	0	0	0	0	0	1	0	6	2	2	0	0	0	0	0	0	0	0	61	69	7	0	0	0	0	21	22	0	0	0
Norderney	LSM	0	0	0	0	0	0	0	0	1	0	0	0	0	0	0	0	1	0	0	47	41	1	0	1	0	0	26	6	2	0	0
Norderney	LSM	0	0	2	0	0	0	0	0	0	3	1	0	0	0	0	0	0	0	0	32	40	1	0	1	0	0	28	20	2	0	0
Norderney	LSM	0	0	0	0	0	0	0	0	0	0	3	0	0	0	0	0	0	0	0	14	15	2	0	0	0	0	10	7	0	0	0
Norderney	LSM	0	0	0	0	0	0	0	0	0	0	0	0	0	0	0	0	0	0	0	9	0	0	0	0	0	0	1	0	0	0	0
Norderney	PZ	0	0	4	0	0	0	0	0	0	0	0	0	0	0	0	0	0	0	0	0	0	0	0	0	0	0	6	1	0	0	0
Norderney	PZ	0	0	1	0	0	0	0	0	0	0	0	0	0	0	0	0	0	0	0	0	0	0	2	0	0	0	0	1	0	0	0
Norderney	PZ	0	0	0	0	0	0	0	0	0	0	0	0	0	0	0	0	0	0	0	0	1	0	0	0	0	0	1	0	0	0	0
Norderney	PZ	0	0	0	0	0	0	0	0	0	0	0	0	0	0	0	0	0	0	0	0	4	0	0	0	0	0	3	2	0	0	0
Norderney	PZ	0	0	0	0	0	0	0	0	0	1	0	0	0	0	0	0	0	0	0	56	19	0	0	0	0	0	6	1	0	0	0
Norderney	USM	0	0	0	0	0	0	0	0	0	0	0	0	0	0	0	0	3	0	0	2	0	0	0	0	0	0	8	1	0	0	0
Norderney	USM	0	0	0	0	0	5	1	0	2	0	1	0	0	0	0	0	2	0	0	5	22	0	0	0	0	0	12	4	0	0	0
Norderney	USM	0	1	0	0	0	0	1	0	0	0	0	0	0	0	0	0	3	0	0	14	16	0	0	0	0	0	10	0	0	0	0
Norderney	USM	0	0	0	1	0	0	0	0	0	0	1	1	1	5	0	0	2	0	0	21	16	0	0	0	0	1	6	3	0	0	0
Norderney	USM	0	0	0	0	0	0	5	0	0	0	0	0	0	10	0	0	0	0	0	21	0	0	0	1	0	0	5	3	0	0	0
Spiekeroog	LSM	0	0	0	0	0	0	0	0	0	0	0	0	0	0	0	0	0	0	0	25	27	0	0	0	0	0	8	4	0	0	0
Spiekeroog	LSM	0	1	1	0	0	0	0	0	0	0	0	0	0	0	0	0	0	0	0	42	38	0	0	0	0	0	34	18	0	0	0
Spiekeroog	LSM	0	0	0	0	0	0	0	0	0	0	0	0	0	0	0	0	0	0	0	14	9	0	0	0	0	0	4	10	0	0	0
Spiekeroog	LSM	0	0	0	0	0	0	0	0	0	0	0	0	0	0	0	0	0	0	0	23	15	0	0	0	0	0	1	3	0	0	0
Spiekeroog	LSM	0	0	0	0	0	0	0	0	0	0	0	0	0	0	0	0	0	0	0	11	0	0	0	0	0	0	1	2	0	0	0
Spiekeroog	PZ	0	0	22	0	0	0	0	0	0	0	0	0	0	0	0	0	0	0	1	2	0	0	0	0	0	0	3	0	0	0	0
Spiekeroog	PZ	0	0	24	0	0	0	0	0	0	0	0	0	0	0	0	0	0	1	0	3	1	1	0	0	0	0	0	0	0	0	0
Spiekeroog	PZ	0	0	1	0	0	0	0	0	1	0	0	0	0	0	0	0	0	0	0	0	0	0	0	0	0	0	11	0	0	0	0
Spiekeroog	USM	0	0	0	0	0	0	0	0	0	0	0	0	0	0	0	0	0	0	0	13	5	2	0	0	0	0	0	0	0	0	0
Spiekeroog	USM	0	0	0	0	0	0	0	0	0	0	0	0	0	0	0	0	0	0	0	34	2	0	0	0	0	0	0	0	0	0	0
Spiekeroog	USM	0	0	7	0	0	0	0	1	0	1	1	0	0	2	0	0	1	0	0	102	14	3	1	9	2	0	0	0	0	2	0
Spiekeroog	USM	0	0	0	0	0	0	0	0	0	1	1	0	0	0	0	0	0	0	0	28	5	6	0	0	0	0	5	3	0	0	0
Spiekeroog	USM	1	0	0	0	0	0	0	0	0	0	2	0	0	4	0	0	0	0	0	66	9	3	1	0	0	0	2	0	0	1	0
Wangerooge	LSM	0	0	0	0	0	0	0	0	0	0	1	0	0	0	0	0	0	0	0	3	2	0	0	0	0	0	1	0	0	0	0
Wangerooge	LSM	0	0	0	0	0	0	0	0	0	0	0	0	0	0	0	0	0	0	0	1	0	0	0	0	0	0	0	0	0	0	0
Wangerooge	LSM	0	0	1	0	1	0	0	0	0	1	0	2	0	0	0	0	0	0	0	1	5	0	1	0	0	0	0	0	0	0	0
Wangerooge	PZ	0	0	0	0	0	0	0	0	0	0	0	0	0	0	0	0	0	0	0	1	0	0	0	0	0	0	0	0	0	0	0
Wangerooge	PZ	0	0	0	0	0	0	0	0	0	0	0	0	0	0	0	0	0	0	0	5	0	0	1	0	0	0	0	0	0	0	0
Wangerooge	PZ	0	0	0	0	0	0	0	0	0	0	0	0	0	0	0	0	0	0	0	12	2	0	0	0	0	0	0	0	0	0	0
Wangerooge	PZ	0	0	0	0	0	0	0	0	0	0	0	0	0	0	0	0	0	0	0	3	0	0	0	0	0	0	0	0	0	0	0
Wangerooge	USM	0	0	1	0	1	0	0	0	0	0	0	7	1	0	0	0	0	0	0	4	4	1	0	0	0	0	3	0	0	0	2
Wangerooge	USM	0	0	21	3	2	0	0	0	1	0	0	0	0	0	11	1	0	0	0	39	18	0	0	0	0	1	5	1	0	1	0
Wangerooge	USM	0	0	13	0	1	0	0	0	0	0	0	0	0	0	2	2	0	0	0	3	2	0	0	0	0	0	1	2	0	0	0
Wangerooge	USM	0	0	0	0	1	0	0	0	0	0	0	0	0	0	0	0	0	0	0	5	1	0	0	0	0	0	0	0	0	0	0
Wangerooge	USM	0	0	5	0	0	0	0	0	0	0	0	0	0	0	1	0	0	0	0	5	8	1	1	0	0	0	2	0	0	0	0
