# Supplementary material for: Soil Microarthropod Communities Along Salt Marsh Transects of the Wadden Sea Are Predominantly Structured by Niche Differentiation
Source: Ecol Evol. 2026 Mar 20;16(3):e73245. doi: 10.1002/ece3.73245 (PMC13093831; doi:10.1002/ece3.73245)
Supplement: Supplementary file 1 — Table S1: List of all Collembola collected along the salt marsh transect (LSM, lower salt marsh; PZ, pioneer zone; USM, upper salt marsh). Table S2: List of all Oribatida collected along the salt marsh transect (LSM, lower salt marsh; PZ, pioneer zone; USM, upper salt marsh). Table S3: List of all Mesostigmata collected along the salt marsh transect (LSM, lower salt marsh; PZ, pioneer zone; USM, upper salt marsh). [file ECE3-16-e73245-s001.zip › 006_Appendix Table 2 Oribatida.xlsx]

## Sheet: Tabelle1
Table 2. List of all Oribatida collected along the salt marsh transect (USM = upper salt marsh, LSM = lower salt marsh, PZ = pioneer zone)
of the three islands (Norderney, Wangerooge, Spiekeroog)
Insel	Transekt	Ameronothrus schneideri	Ameronothrus juv.	Banksinoma lanceolata	Cultroribula bicultrata	Hermannia pulchella	Hermannia juv.	Liebstadia similis	Metabelba pulverosa	Microppia minus	Oppiella neerlandica	Oribatida juv. indet.	Ramusella clavipectinata	Suctobelbella subcornigera	Tectocepheus sarkensis	Trichoribates incisellus	Zachvatkinibates quadrivertex
Norderney	LSM	0	0	0	0	0	0	0	1	0	4	0	0	0	0	0	1
Norderney	LSM	0	0	0	0	0	0	0	0	0	2	0	0	0	0	0	4
Norderney	LSM	0	0	0	0	0	0	0	0	0	4	0	0	0	0	0	8
Norderney	LSM	0	0	0	0	0	0	0	0	0	0	0	0	0	0	0	0
Norderney	LSM	0	0	0	0	0	0	0	0	0	2	0	0	0	0	0	2
Norderney	PZ	0	0	0	0	0	0	0	0	0	0	0	0	0	0	0	1
Norderney	PZ	0	0	0	0	0	0	0	0	0	0	0	0	0	0	0	0
Norderney	PZ	0	0	0	0	0	0	0	0	0	0	0	0	1	0	0	0
Norderney	PZ	0	0	0	0	0	0	0	0	0	0	0	0	0	0	0	0
Norderney	PZ	0	0	0	0	0	0	0	0	0	1	0	0	0	0	0	0
Norderney	USM	0	0	0	0	0	0	0	0	0	0	0	6	0	0	3	0
Norderney	USM	0	0	0	0	0	0	1	0	0	0	0	0	0	0	0	0
Norderney	USM	0	0	0	0	0	0	1	0	0	0	0	1	0	0	0	0
Norderney	USM	0	0	0	0	0	1	0	0	0	0	0	0	0	0	1	0
Norderney	USM	0	0	0	0	0	0	0	0	0	0	0	0	0	0	0	0
Spiekeroog	LSM	0	0	0	0	0	3	0	0	0	0	0	0	0	0	0	3
Spiekeroog	LSM	0	0	0	0	1	1	0	0	0	0	0	0	0	0	0	0
Spiekeroog	LSM	0	0	0	0	7	21	0	0	0	1	0	0	0	0	0	3
Spiekeroog	LSM	0	0	0	0	3	0	0	0	0	0	0	0	0	0	0	4
Spiekeroog	LSM	0	1	0	1	0	0	0	0	0	0	0	0	0	0	0	0
Spiekeroog	PZ	0	0	0	0	0	0	0	0	0	0	0	0	0	0	0	2
Spiekeroog	PZ	0	0	0	0	0	0	0	0	0	0	0	0	0	0	0	1
Spiekeroog	PZ	0	0	0	0	0	0	0	0	0	0	1	0	0	0	0	0
Spiekeroog	PZ	0	0	0	0	0	0	0	0	0	0	2	0	0	0	0	0
Spiekeroog	PZ	0	0	0	0	0	0	0	0	0	0	0	0	0	0	0	1
Spiekeroog	USM	0	0	2	0	0	0	1	0	0	0	0	25	0	1	0	0
Spiekeroog	USM	0	0	0	0	0	0	0	0	1	0	0	10	0	0	0	0
Spiekeroog	USM	0	0	3	0	0	0	2	0	23	0	0	24	0	1	0	0
Spiekeroog	USM	0	0	0	0	0	0	0	0	52	0	0	3	0	3	0	0
Spiekeroog	USM	0	0	0	0	0	0	0	0	11	0	1	2	0	8	0	0
Wangerooge	LSM	0	0	0	0	0	0	0	0	0	0	0	0	0	0	0	0
Wangerooge	LSM	0	1	0	0	0	0	0	0	0	0	0	0	0	0	0	0
Wangerooge	LSM	0	0	0	0	9	3	0	0	0	0	0	0	0	0	0	2
Wangerooge	LSM	1	2	0	0	2	6	0	0	0	0	0	0	0	0	0	0
Wangerooge	LSM	0	1	0	0	0	0	0	0	0	0	0	0	0	0	0	0
Wangerooge	PZ	0	0	0	0	0	0	0	0	0	0	0	0	0	0	0	0
Wangerooge	PZ	0	0	0	0	0	0	0	0	0	0	1	0	0	0	0	0
Wangerooge	PZ	0	0	0	0	0	0	0	0	0	0	0	0	0	0	0	0
Wangerooge	PZ	0	1	0	0	0	0	0	0	0	0	0	0	0	0	0	0
Wangerooge	PZ	0	0	0	0	0	0	0	0	0	0	0	0	0	0	0	0
Wangerooge	USM	0	0	0	0	1	5	0	0	0	0	0	0	0	0	0	0
Wangerooge	USM	0	0	0	0	0	0	0	0	0	0	0	2	0	0	1	0
Wangerooge	USM	0	1	0	0	0	3	0	0	0	0	0	0	0	0	0	0
Wangerooge	USM	0	0	0	0	1	0	0	0	0	0	0	0	0	0	0	0
Wangerooge	USM	0	0	0	0	0	0	0	0	0	1	0	0	0	0	0	0
