# Supplementary material for: Soil Microarthropod Communities Along Salt Marsh Transects of the Wadden Sea Are Predominantly Structured by Niche Differentiation
Source: Ecol Evol. 2026 Mar 20;16(3):e73245. doi: 10.1002/ece3.73245 (PMC13093831; doi:10.1002/ece3.73245)
Supplement: Supplementary file 1 — Table S1: List of all Collembola collected along the salt marsh transect (LSM, lower salt marsh; PZ, pioneer zone; USM, upper salt marsh). Table S2: List of all Oribatida collected along the salt marsh transect (LSM, lower salt marsh; PZ, pioneer zone; USM, upper salt marsh). Table S3: List of all Mesostigmata collected along the salt marsh transect (LSM, lower salt marsh; PZ, pioneer zone; USM, upper salt marsh). [file ECE3-16-e73245-s001.zip › 007_ Appendix Table 3 Mesostigmata.xlsx]

## Sheet: Tabelle1
Table 3. List of all Mesostigmata collected along the salt marsh transect (USM = upper salt marsh, LSM = lower salt marsh, PZ = pioneer zone)
of the three islands (Norderney, Wangerooge, Spiekeroog)
Insel	Transekt	Amblyseius neobernhardi	Cheiroseius curtipes	Cheiroseius necorniger	Dendrolaelaps halophilus j und a	Hypoaspis praesternalis	Lysigamasus schweizeri	Pseudoparasitus dentatus	Rhodacarellus silesiacus	Rhodacarus reconditus	Vulgarogamasus trouessarti j und a	Uropoda littoralis	Uropoda orbicularis	Uropoda minor	Uropoda repleta	Uropoda juv	Rhodacarus aequalis	Rhodacarus mandibularis	Rhodacarus salarius	Pseudoparasitus centralis	Lysigamasus runciger	Hypoaspis nolli	Lysigamasus celticus	Rhodacarus coronatus	Leioseius bicolor	Gamasodes fimbriatus	Rhodacaridae juv.	Cheiroseius salicorniae	Neogamasus insignis	Pachylaelaps siculus	Halolaelaps cf. perfectus	Halolaelaps strenzkei	Gamasina juv	Pachylaelaps ineptus	Leioseius montanulus	Pergamasus brevicornis	Hypoaspis aculeifer	Halolaelaps incisus	Halolaelaps sp.	Cyrthydrolaelaps incisus	Leioseius insignis	Halolaelaps nodosus
Norderney	LSM	0	0	0	0	0	0	0	0	0	0	0	0	0	3	0	0	0	4	0	0	0	0	0	1	1	1	0	0	0	0	0	0	0	0	0	0	0	0	0	0	0
Norderney	LSM	0	2	2	1	0	0	2	0	0	0	0	0	0	0	0	1	0	0	0	0	0	0	0	0	0	0	1	0	0	0	0	0	0	0	0	0	0	0	0	0	0
Norderney	LSM	0	1	2	0	0	0	0	0	0	0	0	0	0	8	0	0	0	0	0	0	0	0	0	0	0	0	4	1	1	6	0	0	0	0	0	0	0	0	0	0	0
Norderney	LSM	0	0	0	0	0	0	0	0	0	0	0	0	0	3	0	0	0	0	0	0	0	0	0	0	0	0	0	0	0	1	1	0	0	0	0	0	0	0	0	0	0
Norderney	LSM	0	0	0	5	0	0	1	0	0	0	0	0	0	4	1	0	0	0	0	0	0	0	0	0	0	0	6	0	0	1	3	0	0	0	0	0	0	0	0	0	0
Norderney	PZ	0	2	0	0	0	0	0	0	0	0	0	0	0	0	0	0	0	0	0	0	0	0	0	0	0	0	0	0	0	0	0	0	0	0	0	0	0	0	0	0	0
Norderney	PZ	1	0	4	1	0	0	0	0	0	0	0	0	0	0	0	0	0	0	0	0	0	0	0	0	0	0	0	0	0	0	0	0	0	0	0	0	0	0	0	0	0
Norderney	PZ	0	1	6	0	0	0	0	0	0	0	0	0	0	0	0	0	0	0	0	0	0	0	0	0	0	0	0	0	0	0	0	0	0	0	0	0	0	0	0	0	0
Norderney	PZ	0	0	1	1	0	0	0	0	0	0	0	0	0	0	0	0	0	0	0	0	0	0	0	0	0	0	0	0	0	0	0	0	0	0	0	0	0	0	0	0	0
Norderney	PZ	0	1	5	7	0	0	0	4	0	0	2	0	0	0	0	0	0	0	0	0	0	0	0	0	0	0	0	0	0	0	0	0	0	0	0	0	0	0	0	0	0
Norderney	USM	0	0	0	0	0	0	0	0	1	0	0	0	1	3	0	0	1	1	0	0	0	0	0	0	0	0	0	0	0	0	0	1	0	0	0	0	0	0	0	0	0
Norderney	USM	0	0	0	0	0	0	0	0	0	0	0	1	0	4	0	0	0	0	0	0	0	0	0	0	0	0	1	0	0	0	0	0	0	0	0	0	0	0	0	0	0
Norderney	USM	0	0	0	1	0	0	0	0	0	1	0	1	0	2	0	0	0	0	0	0	0	0	0	0	0	0	0	0	0	0	0	0	0	0	0	0	0	0	0	0	0
Norderney	USM	0	0	0	0	0	0	1	0	0	0	0	0	0	2	0	0	0	0	0	0	0	0	0	0	0	0	0	0	0	0	0	1	1	2	0	0	0	0	0	0	0
Norderney	USM	0	0	0	0	3	0	0	0	0	0	0	3	0	1	1	1	0	4	0	0	0	0	0	0	0	0	0	0	0	0	0	0	1	0	1	0	0	0	1	0	4
Spiekeroog	LSM	0	1	2	4	0	0	1	0	0	0	0	0	0	3	0	0	0	0	0	0	0	0	0	0	0	0	0	0	0	0	0	0	0	0	0	0	0	0	0	0	0
Spiekeroog	LSM	0	0	0	0	0	0	0	0	1	0	0	0	0	5	3	0	0	0	0	0	0	0	0	1	0	0	0	0	0	0	0	0	0	0	0	0	0	0	0	0	0
Spiekeroog	LSM	0	0	1	6	0	0	0	1	0	0	0	0	0	1	1	0	0	0	0	0	0	0	0	0	0	0	0	0	0	0	0	0	0	0	0	0	0	1	2	0	0
Spiekeroog	LSM	0	0	2	2	0	0	0	0	0	0	1	0	0	2	0	0	0	0	0	0	0	0	0	0	0	0	0	0	0	0	0	0	0	0	0	0	0	0	0	0	0
Spiekeroog	LSM	0	0	0	0	0	0	0	1	0	0	1	0	0	2	1	0	0	0	0	0	0	0	0	0	0	0	0	0	0	0	0	0	0	0	0	0	0	0	0	0	0
Spiekeroog	PZ	0	2	1	1	0	0	0	0	0	0	0	0	0	0	0	0	0	0	0	0	0	0	0	0	0	0	0	0	0	0	0	0	0	0	0	0	0	0	0	0	0
Spiekeroog	PZ	0	0	2	1	0	0	0	0	0	0	0	2	0	0	1	0	0	0	0	0	0	0	0	0	0	0	0	0	0	0	0	0	0	0	0	0	0	0	0	0	0
Spiekeroog	PZ	0	0	0	6	0	0	0	0	0	0	0	0	0	0	0	0	0	0	0	0	0	0	0	0	0	0	0	0	0	0	0	0	0	0	0	0	0	0	0	0	0
Spiekeroog	PZ	0	0	0	5	0	0	0	0	0	0	0	0	0	0	0	0	0	0	0	0	0	0	0	0	0	0	0	0	0	0	0	0	0	0	0	0	0	0	0	0	0
Spiekeroog	PZ	0	0	2	0	0	0	0	0	0	0	0	0	0	0	0	0	0	0	0	0	0	0	0	0	0	0	0	0	0	0	0	0	0	0	0	0	0	0	0	0	0
Spiekeroog	USM	0	0	0	0	0	0	0	0	0	0	0	0	0	2	3	0	0	0	0	0	0	0	0	0	0	0	0	0	0	0	0	0	0	0	0	0	0	0	0	0	0
Spiekeroog	USM	0	0	0	0	0	0	0	0	0	0	0	2	0	2	6	3	1	0	0	0	0	0	0	0	0	0	0	0	0	0	0	0	0	0	0	0	0	0	0	0	0
Spiekeroog	USM	0	0	0	0	0	0	0	0	1	0	0	1	0	2	3	0	0	2	1	1	0	0	0	0	0	0	0	0	0	0	0	0	0	0	0	0	0	0	0	0	0
Spiekeroog	USM	0	0	0	0	0	0	0	1	1	0	0	1	0	2	0	0	0	2	0	0	0	0	0	0	0	0	0	0	0	0	0	0	0	0	0	0	0	0	0	0	0
Spiekeroog	USM	0	0	0	0	0	0	0	17	11	0	0	4	0	3	0	0	0	0	0	0	2	1	4	0	0	0	0	0	0	0	0	0	0	0	0	0	0	0	0	0	0
Wangerooge	LSM	0	0	0	0	0	0	0	0	0	0	0	0	0	1	0	0	0	0	0	0	0	0	0	0	0	0	2	0	0	0	0	1	0	0	0	0	0	0	0	0	0
Wangerooge	LSM	0	0	0	0	0	0	0	0	0	0	0	0	0	3	0	0	0	0	0	0	0	0	0	0	0	0	3	0	0	0	0	0	0	0	0	3	0	0	0	0	0
Wangerooge	LSM	0	0	1	0	0	0	0	0	0	0	0	0	0	6	1	0	0	0	0	0	0	0	0	0	0	0	1	0	0	0	5	0	0	4	0	2	0	0	0	0	0
Wangerooge	LSM	0	0	0	0	0	0	0	0	0	0	0	0	0	4	5	0	0	0	0	0	0	0	0	0	0	0	1	0	0	0	0	0	0	0	0	2	4	3	0	0	0
Wangerooge	LSM	0	0	0	0	0	0	0	0	0	0	0	0	0	0	0	0	0	0	0	0	0	0	0	0	0	0	0	0	0	0	3	1	0	0	0	0	0	1	0	0	0
Wangerooge	PZ	0	0	2	11	0	0	0	0	0	0	0	0	0	0	0	0	0	0	0	0	0	0	0	0	0	0	0	0	0	0	0	0	0	0	0	0	0	0	0	0	0
Wangerooge	PZ	0	3	3	3	0	0	0	0	0	1	0	0	0	0	0	0	0	0	0	0	0	0	0	0	0	0	0	0	0	0	0	0	0	0	0	0	0	0	0	0	0
Wangerooge	PZ	0	3	1	7	0	0	0	0	0	1	0	0	0	0	0	0	0	0	0	0	0	0	0	0	0	0	0	0	0	0	0	0	0	0	0	0	0	0	0	0	0
Wangerooge	PZ	0	2	3	2	0	1	0	1	0	0	0	0	0	1	0	0	0	0	0	0	0	0	0	0	0	0	0	0	0	0	0	0	0	0	0	0	0	0	0	0	0
Wangerooge	PZ	0	2	6	8	1	0	0	0	0	0	0	0	0	0	0	0	0	0	0	0	0	0	0	0	0	0	0	0	0	0	0	0	0	0	0	0	0	0	0	0	0
Wangerooge	USM	0	0	0	0	0	0	0	0	0	0	0	0	0	0	0	0	0	1	0	0	0	0	0	1	0	0	0	0	0	0	0	0	0	0	0	0	0	0	0	0	0
Wangerooge	USM	0	0	0	0	0	0	0	1	0	0	0	0	0	0	0	0	0	0	0	0	0	0	0	1	0	0	0	0	0	0	0	0	0	0	0	0	0	0	0	0	0
Wangerooge	USM	0	0	0	0	0	0	0	1	0	0	0	0	0	2	0	0	0	0	0	0	0	0	0	0	0	0	3	0	0	0	0	2	0	0	0	3	0	0	0	0	0
Wangerooge	USM	0	0	0	0	0	0	0	3	0	0	0	1	0	6	0	0	0	0	0	0	0	0	0	0	0	0	0	0	1	0	0	0	0	0	0	1	0	0	0	0	0
Wangerooge	USM	0	0	0	0	0	0	0	5	1	0	0	0	0	0	0	0	0	0	0	0	0	0	0	2	0	0	0	0	0	0	0	0	0	0	0	1	0	0	0	1	0
